# Supplementary material for: Electrospun Cyclodextrin/Poly(L-lactic acid) Nanofibers for Efficient Air Filter: Their PM and VOC Removal Efficiency and Triboelectric Outputs
Source: Polymers (Basel). 2023 Jan 31;15(3):722. doi: 10.3390/polym15030722 (PMC9921114; doi:10.3390/polym15030722)
Supplement: Supplementary file 1 [file polymers-15-00722-s001.zip]

Archive with 1 entries (1 files):
- polymers-2181952-supplementary.pdf
